# Supplementary material for: The comparison of dispersal rate between invasive and native species varied by plant life form and functional traits
Source: Mov Ecol. 2023 Nov 3;11:73. doi: 10.1186/s40462-023-00424-y (PMC10623791; doi:10.1186/s40462-023-00424-y)
Supplement: Supplementary file 1 — Additional file 1. Original data of species dispersal rates and functional traits. [file 40462_2023_424_MOESM1_ESM.xlsx]

## Sheet: Invasive
ID	Species name	Genus	Family	Plant Form	Flora or fauna	Plant Group	Country	dispersal rate mean km/yr	Standadized dispersal rate	Data source	Measurement method	Habitat Type	Disurbance group	Temperature	Precipitation mm	whole plant height (m)	leaf area per leaf dry mass (m2.kg-1)	leaf dry mass per leaf fresh mass (mg.g-1)	leaf thickness (mm)	longest whole plant longevity (years)	seed length (mm)	seed mass (mg)		Author	Article
2	Acacia cyclops	Acacia	Mimosaceae	Woody	Flora	Invasive	South Africa	0.025955	-1.26476	Aerial Photographs	Non-ground Data	shrubland	High	20	464	5.59014	5.78211	432.578	0.606667	55.9524	3.04197	27.6567		Higgins	Validation of a spatial simulation model of a spreading alien plant population
4	Ammophila arenaria	Ammophila	Poaceae	herbaceous	Flora	Invasive	US	0.014	-1.5428	Aerial Photographs	Non-ground Data	dunes	Low	15.2	563	0.8	6.56	287	0.205126	48.6857	2.7851	3.41857		Higgins	Validation of a spatial simulation model of a spreading alien plant populationrocess
5	Ammophila arenaria	Ammophila	Poaceae	herbaceous	Flora	Invasive	US	0.14	0.759789	Ground Photos	Ground Data	coastal shores	Low	15.2	563	0.267559	6.56	287	0.205126	48.6857	2.7851	3.41857		Buell	Introduction History and Invasion Patterns of Ammophila arenaria, on the North Coast of California[J]. Conservation Biology, 2010, 9(6):1587-1593.
6	Bromus tectorum	Bromus	Poaceae	herbaceous	Flora	Invasive	US	5	1.11881	NA	NA	grassland	High	9.1	976	0.6	29.5601	158.29	0.215073	48.6857	8.912	2.48661		Mack	Invasion of Bromus tectorum L. into Western North America: An ecological chronicle[J]. Agro-Ecosystems, 1981, 7(2):145-165.
7	Carduus nutans	Carduus	Asteraceae	herbaceous	Flora	Invasive	US	0.686	-0.867507	NA	NA	Agricuture land	High	9.3	1089	0.3	17.05	127.667	0.410954	31.5787	1.8187	2.53		Zhang	Warming increases the spread of an invasive thistle. Plos One, 6(6), e21725.
8	Centaurea diffusa	Centaurea	Asteraceae	herbaceous	Flora	Invasive	Canada	0.04	-3.7095	Field Data	Ground Data	grassland	High	26.2	1474	6.40343	16.167	197.062	0.343432	31.5787	1.8187	3.66401		Myers	Spatio-temporal dynamics of plant invasions: linking pattern to process
10	Cyperus esculentus	Cyperus	Cyperaceae	herbaceous	Flora	Invasive	Europe	4.475	3.33315	NA	NA	Lowlands are dominated by agriculture and harbour the major population centres and infrastructure networks. Cooler mountainous regions dominated by forests and grasslands are prominent in the Alps, as well as in some smaller and lower mountain ranges.	Low	NA	NA	0.915645	27.29	166.708	0.228094	6.12	4.98512	0.16		Follak	Reconstructing the invasion of Cyperus esculentus in Central Europe
12	Euphorbia davidii	Euphorbia	Euphorbiaceae	herbaceous	Flora	Invasive	Bulgaria	57.5	1.17935	NA	NA	railway statiton	High	10.5	700	0.915645	41.3748	238.322	0.253	30	0.0268	7.07557		Barina	Current distribution and spreading of Euphorbia davidii (E. dentata agg.) in Europe
13	Euphorbia davidii	Euphorbia	Euphorbiaceae	herbaceous	Flora	Invasive	France	90.4833	-0.692538	NA	NA	Agricuture land	High	11.27	779	0.915645	41.3748	238.322	0.253	30	0.0268	7.07557		Barina	Current distribution and spreading of Euphorbia davidii (E. dentata agg.) in Europe
14	Euphorbia davidii	Euphorbia	Euphorbiaceae	herbaceous	Flora	Invasive	Hungary	22.5	-2.08419	NA	NA	Agricuture land	High	10	610	0.915645	41.3748	238.322	0.253	30	0.0268	7.07557		Barina	Current distribution and spreading of Euphorbia davidii (E. dentata agg.) in Europe
15	Euphorbia davidii	Euphorbia	Euphorbiaceae	herbaceous	Flora	Invasive	Italy	98.68	1.71945	NA	NA	railway statiton	High	10	508	0.915645	41.3748	238.322	0.253	30	0.0268	7.07557		Barina	Current distribution and spreading of Euphorbia davidii (E. dentata agg.) in Europe
17	Euphorbia davidii	Euphorbia	Euphorbiaceae	herbaceous	Flora	Invasive	Romania	16.9	-0.0451163	NA	NA	railway statiton	High	15	700	0.915645	41.3748	238.322	0.253	30	0.0268	7.07557		Barina	Current distribution and spreading of Euphorbia davidii (E. dentata agg.) in Europe
18	Euphorbia davidii	Euphorbia	Euphorbiaceae	herbaceous	Flora	Invasive	Russia	109.23	1.82103	NA	NA	vineyard	Low	10.1	933	0.915645	41.3748	238.322	0.253	30	0.0268	7.07557		Barina	Current distribution and spreading of Euphorbia davidii (E. dentata agg.) in Europe
19	Euphorbia davidii	Euphorbia	Euphorbiaceae	herbaceous	Flora	Invasive	Switzerland	30	0.528767	NA	NA	industrial land	High	5.8	1800	0.915645	41.3748	238.322	0.253	30	0.0268	7.07557		Barina	Current distribution and spreading of Euphorbia davidii (E. dentata agg.) in Europe
20	Euphorbia davidii	Euphorbia	Euphorbiaceae	herbaceous	Flora	Invasive	Ukraine	97.6154	1.70861	NA	NA	railway statiton	High	NA	500	0.855	41.3748	238.322	0.253	30	0.0268	7.07557		Barina	Current distribution and spreading of Euphorbia davidii (E. dentata agg.) in Europe
21	Epilobium ciliatum	Epilobium	Onagraceae	herbaceous	Flora	Invasive	UK	9.1	4.04292	Grid Mapping	Ground Data	various	Low	15.7	1154	0.439286	41.8737	159.603	0.35	44.17	1.4	0.0914838		Williamson	On the rates of spread of alien plants in Britai
22	Erodium cicutarium	Erodium	Geraniaceae	herbaceous	Flora	Invasive	US	40	3.19825	Pollen Data	Ground Data	grassland	High	15.2	563	0.3875	28.3208	206.927	0.264056	NA	3.125	2.30781		Mensing	Pre‐mission invasion of Erodium cicutarium in California
23	Eschscholzia californica	Eschscholzia	Papaveraceae	herbaceous	Flora	Invasive	Chile	8.4	3.96288	Pollen Data	Ground Data	wasteland	Low	15	1118	16.0294	38.4042	151.808	NA	10	1.424	1.4646		Arroyo	Plant invasions in Chile: Present patterns and future predictions
24	Fagus grandifolia	Fagus	Fagaceae	Woody	Flora	Invasive	North America	3.395	3.05695	Grid Mapping	Ground Data	coastal shores	Low	11.5	767	1.405	26.2165	309.25	0.0404375	350	20.9	257.92		Gardner	POPULATION AND LARGE-SCALE DISPERSAL DYNAMICS IN THE BEECH SCALE INSECT CRYPTOCOCCUS FAGISUGA
25	Fallopia japonica	Reynoutria	Polygonaceae	Woody	Flora	Invasive	UK	4.3	3.29326	Grid Mapping	Ground Data	various	Low	15.7	1154	1.405	26.7754	218.415	0.374209	124	3.40275	0.61		Williamson	On the rates of spread of alien plants in Britai
26	Fallopia sachalinensis	Reynoutria	Polygonaceae	Woody	Flora	Invasive	UK	2	2.52779	Grid Mapping	Ground Data	various	Low	15.7	1154	3.6135	26.7754	218.415	0.374209	124	3.40275	2.68817		Williamson	On the rates of spread of alien plants in Britai
27	Frangula alnus	Frangula	Rhamnaceae	Woody	Flora	Invasive	US	0.0067	-5.49628	Age Structure	Ground Data	forest	High	6.6	1103	0.2425	19.0499	256	NA	29.7931	2.33038	18.7875		Frappier	Small-scale invasion pattern, spread rate and lag-phase behaviour of Rhamnus frangula
29	Heracleum mantegazzianum	Gleditsia	Fabaceae	herbaceous	Flora	Invasive	Czech Republic	0.00305	-0.930197	Aerial Photographs	Non-ground Data	various	Low	5	900	3.7	26.6986	177.164	0.273848	23.0871	6.187	8.61475		Müllerová	Aerial photographs as a tool for assessing the regional dynamics of the invasive plant species
30	Heracleum mantegazzianum	Gleditsia	Fabaceae	Woody	Flora	Invasive	Europe	0.0108	0.334207	Field Data	Ground Data	pasture, wasteland	High	13.8	259	3.7	26.6986	177.164	0.273848	23.0871	5.758	8.61475		Pergl, J.	The role of long-distance seed dispersal in the local population dynamics of an invasive plant species. Diversity & Distributions, 17(4), 725-738.
31	Heracleum mantegazzianum	Gleditsia	Fabaceae	Woody	Flora	Invasive	Canada	0.01004	-2.06404	NA	NA	landscape‐protected area	High	NA	NA	0.43283	26.6986	177.164	0.273848	23.0871	6.789	8.61475		Nicholas A. Page	The biology of invasive alien plants in canada. 4. heracleum mantegazzianum sommier & levier. Canadian Journal of Plant Science, 86(86), 569-589.
33	Hydrocharis morsus-ranae	Hydrocharis	Hydrocharitaceae	herbaceous	Flora	Invasive	Canada	15	1.37282	Pollen Data	Ground Data	river	Low	5	900	0.0283333	40.2927	101.204	NA	NA	0.17	NA		Delisle	Reconstructing the spread of invasive plants: Taking into account biases associated with herbarium specimens.
34	Hydrocharis morsus-ranae	Hydrocharis	Hydrocharitaceae	herbaceous	Flora	Invasive	US	15.6	1.41204	NA	NA	riparian	Low	6.1	1085	0.472923	40.2927	101.204	NA	NA	0.17	NA		Catling	The biology of Canadian weeds. 124. Hydrocharis morsus-ranae L.[J]. Canadian Journal of Plant Science, 2003, 83(4):1001-1016.
35	Hypericum perforatum	Hypericum	Hypericaceae	herbaceous	Flora	Invasive	UK	2	2.52779	Field Data	Ground Data	arable land, pasture	High	10	1500	0.706818	29.3162	294.415	0.1645	20	0.14419	144.05		Harris	History of the introduction and spread of St. John’s wort (Hypericum perforatum L.) in Australia
37	Impatiens capensis	Impatiens	Balsaminaceae	herbaceous	Flora	Invasive	UK	1.4	2.17112	Grid Mapping	Ground Data	various	Low	15.7	1154	1.44444	54.3	99.775	NA	0.78	2.2	7.406		Perrins	Population biology and rates of spread of three introduced Impatiens species in the British Isles
39	Impatiens glandulifera	Impatiens	Balsaminaceae	herbaceous	Flora	Invasive	Czech Republic	3.66	1.62635	Pollen Data	Ground Data	various	Low	13.8	259	1.44444	38.3	137	NA	0.78	2.65136	9.37		Williamson	On the rates and patterns of spread of alien plants in the Czech Republic, Britain, and Ireland
41	Impatiens glandulifera	Impatiens	Balsaminaceae	herbaceous	Flora	Invasive	UK	0.002	-5.88572	Field Data	Ground Data	various	Low	15.7	1154	1.44444	38.3	137	NA	0.78	2.12658	9.37		Perrins	Population biology and rates of spread of three introduced Impatiens species in the British Isles
42	Impatiens glandulifera	Impatiens	Balsaminaceae	herbaceous	Flora	Invasive	UK	3.9	1.68987	Grid Mapping	Ground Data	various	Low	15.7	1154	1.44444	38.3	137	NA	0.78	1.70466	9.37		Williamson	On the rates and patterns of spread of alien plants in the Czech Republic, Britain, and Ireland
43	Impatiens glandulifera	Impatiens	Balsaminaceae	herbaceous	Flora	Invasive	UK	2.6	1.2844	Grid Mapping	Ground Data	various	Low	15.7	1154	1.44444	38.3	137	NA	0.78	1.87889	9.37		Perrins	Population biology and rates of spread of three introduced Impatiens species in the British Isles
44	Impatiens glandulifera	Impatiens	Balsaminaceae	herbaceous	Flora	Invasive	UK	1.9	0.970744	Grid Mapping	Ground Data	various	Low	15.7	1154	0.478125	38.3	137	NA	0.78	1.88153	9.37		Usher	Invasibility and wildlife conservation: Invasive species in nature reserves
45	Impatiens parviflora	Impatiens	Balsaminaceae	herbaceous	Flora	Invasive	Czech Republic	1.8	0.780253	Pollen Data	Ground Data	various	Low	13.8	259	0.478125	144.089	75.84	NA	0.78	2.25	7.70333		Williamson	On the rates and patterns of spread of alien plants in the Czech Republic, Britain, and Ireland
46	Impatiens parviflora	Impatiens	Balsaminaceae	herbaceous	Flora	Invasive	UK	1.6	0.66247	Grid Mapping	Ground Data	various	Low	15.7	1154	0.659375	144.089	75.84	NA	0.78	2.16	7.70333		Perrins	Population biology and rates of spread of three introduced Impatiens species in the British Isles
47	Lepidium latifolium	Lepidium	Brassicaceae	herbaceous	Flora	Invasive	US	0.013575	-2.46488	Aerial Photographs	Non-ground Data	River Delta	Low	15.2	563	2.41714	15.08	167.88	NA	1.33333	1.1257	0.1		Andrew, M. E.	The effects of temporally variable dispersal and landscape structure on invasive species spread. Ecological Applications, 20(3), 593-608.
48	Lonicera japonica	Lonicera	Caprifoliaceae	herbaceous	Flora	Invasive	US	3.2	0.672522	Field Data	Ground Data	forestlands	High	18.2	1016	0.6	23.8144	252.007	0.293417	7.44	6.79419	2.15		Wang, H. H.	Species distribution model for management of an invasive vine in forestlands of eastern texas. Forests, 6(12), 4374-4390.
49	Lycopus europaeus	Lycopus	Lamiaceae	herbaceous	Flora	Invasive	Canada	45	5.64131	Pollen Data	Ground Data	riparian	Low	5	900	0.350515	63.076	103.604	0.352074	22.6	7.21	0.291667		Delisle	Reconstructing the spread of invasive plants: Taking into account biases associated with herbarium specimens
50	Mimosa pigra	Mimosa	Fabaceae	herbaceous	Flora	Invasive	Australia	0.032	0.205831	Aerial Photographs	Non-ground Data	Wetland	Low	23	1016	0.350515	18.2066	132.767	0.231002	70.0805	2.2915	16.525		Lonsdale	Rates of Spread of an Invading Species--Mimosa Pigra in Northern Australia[J]. Journal of Ecology, 1993, 81(3):513-521.
51	Mimosa pigra	Mimosa	Fabaceae	Woody	Flora	Invasive	northern Australia	0.0873	-0.20762	Aerial Photographs	Non-ground Data	riparian	Low	20	533	0.350515	18.2066	132.767	0.231002	70.0805	2.2915	16.525		Lonsdale	Rates of Spread of an Invading Species--Mimosa Pigra in Northern Australia[J]. Journal of Ecology, 1993, 81(3):513-521.
52	Mimosa pigra	Mimosa	Fabaceae	Woody	Flora	Invasive	Africa	0.076	-0.346237	Aerial Photographs	Non-ground Data	river and costal	Low	20	419	15.5743	18.2066	132.767	0.231002	70.0805	2.2915	16.525		Seburanga, J. L.	The folk biology of south american-native shrub, l. [leguminosae] and its invasive success in rwanda. International Journal of Biodiversity & Conservation, 5(8), 486-497.
55	Opuntia stricta	Opuntia	Cactaceae	herbaceous	Flora	Invasive	South Africa	0.37	-1.48488	Age Structure	Ground Data	savanna	High	20	464	NA	NA	NA	1.32746	204	NA	24.7517		Foxcroft	Reconstructing 50 years of Opuntia stricta invasion in the Kruger National Park, South Africa: Environmental determinants and propagule pressure
56	Picea abies	Picea	Pinaceae	Woody	Flora	Invasive	Finland	0.2	-2.10007	NA	NA	boreal forest	High	5	60	NA	6.05425	274.5	NA	428.367	41.21	6.8683		Seppa	Invasion of Norway spruce (Picea abies) and the rise of the boreal ecosystem in Fennoscandia
57	Pinus canariensis	Pinus	Pinaceae	Woody	Flora	Invasive	South Africa	0.004	-6.01209	Aerial Photographs	Non-ground Data	shrubland	High	20	464	13.1852	6.27038	345.025	NA	504.176	115.78	6.8683		Rouget	Predicting invasion dynamics of four alien Pinus species in a highly fragmented semi-arid shrubland in South Afric
58	Pinus halepensis	Pinus	Pinaceae	Woody	Flora	Invasive	South Africa	0.0127	-4.85678	Aerial Photographs	Non-ground Data	shrubland	High	20	464	13.1852	6.27038	345.025	NA	504.176	5.18	6.8683		Rouget	Predicting invasion dynamics of four alien Pinus species in a highly fragmented semi-arid shrubland in South Afric
59	Pinus pinaster	Pinus	Pinaceae	Woody	Flora	Invasive	South Africa	0.0241	-2.2244	Aerial Photographs	Non-ground Data	shrubland	High	20	464	13.1852	6.27038	345.025	NA	504.176	135.7	6.8683		Higgins	Validation of a spatial simulation model of a spreading alien plant population
60	Pinus pinaster	Pinus	Pinaceae	Woody	Flora	Invasive	south Africa	0.0241	0.100868	Aerial Photographs	Non-ground Data	coastal shores	Low	20	464	13.1852	6.27038	345.025	NA	504.176	135.7	6.8683		Richardson & Brown	Invasion of mesic mountain fynbos by Pinus radiata[J]. South African journal of botany : official journal of the South African Association of Botanists = Suid-Afrikaanse tydskrif vir plantkunde : amptelike tydskrif van die Suid-Afrikaanse Genootskap van Plantkundiges, 1986, 52(6):529-536.
61	Pinus pinaster	Pinus	Pinaceae	Woody	Flora	Invasive	South Africa	0.02406	-2.22607	Aerial Photographs	Non-ground Data	shrubland	High	20	464	13.1852	6.27038	345.025	NA	504.176	135.7	6.8683		Higgins	Validation of a spatial simulation model of a spreading alien plant population
62	Pinus pinaster	Pinus	Pinaceae	Woody	Flora	Invasive	South Africa	3	2.59975	Aerial Photographs	Non-ground Data	shrubland	High	20	464	13.1852	6.27038	345.025	NA	504.176	135.7	6.8683		Rouget	Predicting invasion dynamics of four alien Pinus species in a highly fragmented semi-arid shrubland in South Africa
63	Pinus radiata	Pinus	Pinaceae	Woody	Flora	Invasive	South Africa	0.031	-1.20995	Aerial Photographs	Non-ground Data	shrubland	High	20	464	13.1852	6.27038	345.025	NA	504.176	25.11	6.8683		Higgins	Validation of a spatial simulation model of a spreading alien plant population
66	Prunus serotina	Prunus	Rosaceae	Woody	Flora	Invasive	Germany	0.0146	-4.99108	Aerial Photographs	Non-ground Data	forest, arable land	High	12	700	10.4323	18.8309	304.109	0.24	250	15.1	103.481		Kowarik	Biologische Invasionen: Neophyten und Neozoen in Mitteleuropa
67	Retama monosperma	Retama	Fabaceae	Woody	Flora	Invasive	Spain	0.0665	-0.875909	Aerial Photographs	Non-ground Data	coastal dune	Low	18.2	583	3	7.2	274.486	0.231002	70.0805	26.0443	86		Muñozvallés, S.	Long-term spatio-temporal expansion of the native-invasive retama monosperma on coastal dunes: importance of land-use and natural dispersal vectors.
68	Rhododendron ponticum	Rhododendron	Ericaceae	herbaceous	Flora	Invasive	UK	0.005	-3.46367	Aerial Photographs	Non-ground Data	forest, dune	Low	15.7	1154	0.25	6.38462	287.5	NA	31.7368	7.81845	0.2		Fuller	The spread and development of Rhododendron ponticum L. on dunes at Winterton, Norfolk, in comparison with invasion by Hippophae rhamnoides L. at Saltfleetby, Lincolnshire
69	Senecio squalidus	Senecio	Asteraceae	herbaceous	Flora	Invasive	UK	1.4	2.17112	Grid Mapping	Ground Data	various	Low	15.7	1154	1.375	24.4394	113.991	0.339333	1.8	1.8187	0.2425		Williamson	On the rates of spread of alien plants in Britain
70	Solidago gigantea	Solidago	Asteraceae	herbaceous	Flora	Invasive	Czech Republic	1.4	2.17112	Pollen Data	Ground Data	various	Low	13.8	259	0.254076	20.25	308	0.234333	31.5787	1.8187	0.10875		Williamson	On the rates and patterns of spread of alien plants in the Czech Republic, Britain, and Ireland
71	Spartina anglica	Spartina	Poaceae	herbaceous	Flora	Invasive	New Zealand	0.0072	-0.617732	NA	NA	seashore	Low	10	1100	0.254076	9.33	361.736	0.205126	48.6857	2.2915	1.9115		Lee	Rates of spread of Spartina anglica and sediment accretion in the New River Estuary, Invercargill, New Zealand. New Zealand Journal of Botany, 21: 231-236
72	Spartina anglica	Spartina	Poaceae	herbaceous	Flora	Invasive	New Zealand	0.0028	-1.56219	Field Data	Ground Data	seashore	Low	10	1100	0.848404	9.33	361.736	0.205126	48.6857	2.2915	1.9115		Lee	Rates of spread of Spartina anglica and sediment accretion in the New River Estuary, Invercargill, New Zealand. New Zealand Journal of Botany, 21: 231-236
73	Vaccinium corymbosum	Vaccinium	Ericaceae	herbaceous	Flora	Invasive	Germany	0.0253	-1.84231	Field Data	Ground Data	bog, forest, wetland	Low	12	700	0.175	14.2418	378.092	NA	31.7368	0.74481	0.229748		Schepker	Invasive North American blueberry hybrids (Vaccinium corymbosum ¥ angustifolium) in northern Germany
74	Veronica filiformis	Veronica	Plantaginaceae	herbaceous	Flora	Invasive	UK	4.7	3.38221	Grid Mapping	Ground Data	various	Low	15.7	1154	0.43283	35.925	166.5	0.306	9.78167	4.821	0.327172		Williamson	On the rates of spread of alien plants in Britai
75	Wedelia trilobata	Sphagneticola	Asteraceae	herbaceous	Flora	Invasive	Australia	167	6.95264	Pollen Data	Ground Data	riparian	Low	29	400		21.7326	198.765	0.410954	31.5787	1.8187	4.41		Batianoff	Invasion of sandy beachfronts by ornamental plant species in Queensland

## Sheet: Native
ID	Species name	Genus	Family	Plant Form	Flora or fauna	Plant Group	Country	dispersal rate mean km/yr	Standadized dispersal rate	Data source	Measurement method	Habitat type	Disurbance group	Temperature	Precipitation mm		whole plant height (m)	leaf area per leaf dry mass (m2.kg-1)	leaf dry mass per leaf fresh mass (mg.g-1)	leaf thickness (mm)	longest whole plant longevity (years)	seed length (mm)	seed mass (mg)		Author	Article
1	Acer rubrum	Acer	Aceraceae	Woody	Flora	Native	Canada	1	-0.695163	Field Data	Ground Data	hardwood forests	High	19.8	1000		14.8739	20.52	336.167	0.215818	125.5	25.061	22.7646		Sanders, S.	The Forests of Isle Royale National Park: Can We Preserve This Pristine Wilderness in the Face of Climate Change?
2	Acer saccharum	Acer	Aceraceae	Woody	Flora	Native	Canada	0.2	-2.3046	Field Data	Ground Data	hardwood forests	High	19.8	1000		18.1262	24.9076	336.167	0.215818	352.5	25.061	55.3138		Sanders, S.	The Forests of Isle Royale National Park: Can We Preserve This Pristine Wilderness in the Face of Climate Change?
3	Actaea spicata	Actaea	Ranunculaceae	herbaceous	Flora	Native	southern Sweden	0.00015	-7.17476	Field Data	Ground Data	deciduous woodlands	Low	2	45		0.421875	38.885	243.837	0.319167	20	3.121	6.54875		Jörg Brunet	Migration of vascular plants to secondary woodlands in southern Sweden
4	Adoxa moschatellina	Adoxa	Adoxaceae	herbaceous	Flora	Native	southern Sweden	0.00042	-6.14515	Field Data	Ground Data	deciduous woodlands	Low	2	45		0.0725	38.45	136.667	0.19479	NA	NA	95.315		Jörg Brunet	Migration of vascular plants to secondary woodlands in southern Sweden
5	Alnus glutinosa	Alnus	Betulaceae	Woody	Flora	Native	England	0.15	-2.59228	Pollen Data	Ground Data	forest	High	10	707		11.6696	14.9289	248	0.356516	78.5	3.55267	1.84828		Birks, H.J.B	Holocene isochrone maps and patterns of tree‐spreading in the British Isles.
6	Ambrosia artemisiifolia	Ambrosia	Asteraceae	herbaceous	Flora	Native	Croatia	13	4.19506	Field Data	Ground Data	desert	Low	11.6	1250		1.17857	25.01	150.114	0.410954	36	1.8187	4.005		Makra	THE HISTORY OF RAGWEED IN THE WORLD
7	Anemone nemorosa	Anemone	Ranunculaceae	herbaceous	Flora	Native	southern Sweden	0.00021	-5.61486	Field Data	Ground Data	deciduous woodland	Low	2	45		0.170556	28.3736	205	0.319167	20	3.121	3.89667		Zbigniew Dzwonko	Effect of proximity to ancient deciduous woodland on restorationof the field layer vegetation in a pine plantation
8	Anemone nemorosa	Anemone	Ranunculaceae	herbaceous	Flora	Native	southern Sweden	0.0002	-5.66365	Field Data	Ground Data	deciduous woodlands	Low	2	45		0.170556	28.3736	205	0.319167	20	3.121	3.89667		Jörg Brunet	Migration of vascular plants to secondary woodlands in southern Sweden
9	Anemone ranunculoides	Anemone	Ranunculaceae	herbaceous	Flora	Native	southern Sweden	0.00011	-7.48492	Field Data	Ground Data	deciduous woodlands	Low	2	45		0.125714	36.536	183.214	0.319167	20	3.121	1.5		Jörg Brunet	Migration of vascular plants to secondary woodlands in southern Sweden
10	Asarum canadense	Asarum	Aristolochiaceae	herbaceous	Flora	Native	canada	0.0125	-2.75192	Field Data	Ground Data	woodland	Low	11.2	1181		0.075	26.778	145.278	NA	6.67	11.0527	NA		Michael L. Cain	SEED DISPERSAL AND THE HOLOCENE MIGRATION OF WOODLAND HERBS
11	Athyrium filix-femina	Athyrium	Athyriaceae	herbaceous	Flora	Native	southern Sweden	0.00025	-6.66394	Field Data	Ground Data	deciduous woodlands	Low	2	45		0.65	22.6867	292	NA	NA	NA	NA		Jörg Brunet	Migration of vascular plants to secondary woodlands in southern Sweden
12	Betula alleghaniensis	Betula	Betulaceae	Woody	Flora	Native	Canada	0.4	-1.61145	Field Data	Ground Data	hardwood forests	High	19.8	1000		16.0582	29.4715	372.119	0.356516	335	2.5	0.954185		Sanders, S.	The Forests of Isle Royale National Park: Can We Preserve This Pristine Wilderness in the Face of Climate Change?
13	Betula pubescens	Betula	Betulaceae	Woody	Flora	Native	England	0.25	-2.08146	Pollen Data	Ground Data	forest	High	10	707		11.1411	13.3996	372.119	0.356516	242.5	9.6781	0.27312		Birks, H.J.B	Holocene isochrone maps and patterns of tree‐spreading in the British Isles.
14	Brachypodium sylvaticum	Brachypodium	Poaceae	herbaceous	Flora	Native	southern Sweden	0.00077	-5.53901	Field Data	Ground Data	deciduous woodlands	Low	2	45		0.84375	44.1189	309.345	0.169583	48.6857	3.37393	2.62667		Jörg Brunet	Migration of vascular plants to secondary woodlands in southern Sweden
15	Campanula latifolia	Campanula	Campanulaceae	herbaceous	Flora	Native	southern Sweden	0.00013	-7.31787	Field Data	Ground Data	deciduous woodlands	Low	2	45		0.65	57.7758	158.106	0.525	1	7.48183	0.27025		Jörg Brunet	Migration of vascular plants to secondary woodlands in southern Sweden
16	Carex sylvatica	Carex	Cyperaceae	herbaceous	Flora	Native	southern Sweden	0.0003	-6.48162	Field Data	Ground Data	deciduous woodlands	Low	2	45		0.425	30.9	324	0.228094	6.15	2.5781	1.54		Jörg Brunet	Migration of vascular plants to secondary woodlands in southern Sweden
18	Circaea intermedia	Circaea	Onagraceae	herbaceous	Flora	Native	southern Sweden	4e-05	-8.49652	Field Data	Ground Data	deciduous woodlands	Low	2	45		0.265789	40.2833	184.196	0.35	22.3558	4.21	1.68829		Jörg Brunet	Migration of vascular plants to secondary woodlands in southern Sweden
19	Circaea lutetiana	Circaea	Onagraceae	herbaceous	Flora	Native	southern Sweden	0.00043	-6.12161	Field Data	Ground Data	deciduous woodlands	Low	2	45		0.3775	36.7	193.5	0.35	22.3558	4.21	2.68014		Jörg Brunet	Migration of vascular plants to secondary woodlands in southern Sweden
20	Convallaria majalis	Convallaria	Asparagaceae	herbaceous	Flora	Native	southern Sweden	0.00018	-5.83234	Field Data	Ground Data	deciduous woodland	Low	2	45		0.15	28.967	221.5	NA	47.5	8.30011	17.675		Zbigniew Dzwonko	Effect of proximity to ancient deciduous woodland on restorationof the field layer vegetation in a pine plantation
21	Convallaria majalis	Convallaria	Asparagaceae	herbaceous	Flora	Native	southern Sweden	0.00028	-5.39051	Field Data	Ground Data	deciduous woodlands	Low	2	45		0.15	28.967	221.5	NA	47.5	8.30011	17.675		Jörg Brunet	Migration of vascular plants to secondary woodlands in southern Sweden
22	Corydalis intermedia	Corydalis	Papaveraceae	herbaceous	Flora	Native	southern Sweden	0.00025	-6.66394	Field Data	Ground Data	deciduous woodlands	Low	2	45		0.15	40.362	143.71	NA	10	41.21	8.5		Jörg Brunet	Migration of vascular plants to secondary woodlands in southern Sweden
23	Corylus avellana	Corylus	Betulaceae	Woody	Flora	Native	England	0.5	-1.38831	Pollen Data	Ground Data	forest	High	10	707		4.14458	19.4327	283.75	0.356516	151.75	11.7892	1096.23		Birks, H.J.B	Holocene isochrone maps and patterns of tree‐spreading in the British Isles.
24	Dentaria bulbifera	Cardamine	Brassicaceae	herbaceous	Flora	Native	southern Sweden	0.00022	-6.79177	Field Data	Ground Data	deciduous woodlands	Low	2	45		0.333624	28.4378	149.196	NA	2.32606	1.7985	673.241		Jörg Brunet	Migration of vascular plants to secondary woodlands in southern Sweden
25	Dryopteris carthusiana	Dryopteris	Dryopteridaceae	herbaceous	Flora	Native	southern Sweden	0.00038	-6.24523	Field Data	Ground Data	deciduous woodlands	Low	2	45		0.375	35.0041	257.271	NA	NA	NA	NA		Jörg Brunet	Migration of vascular plants to secondary woodlands in southern Sweden
26	Dryopteris filix_mas	Dryopteris	Dryopteridaceae	herbaceous	Flora	Native	southern Sweden	0.00018	-6.99244	Field Data	Ground Data	deciduous woodlands	Low	2	45		0.75	24.2	295	NA	NA	NA	NA		Jörg Brunet	Migration of vascular plants to secondary woodlands in southern Sweden
27	Elymus caninus	Elymus	Poaceae	herbaceous	Flora	Native	southern Sweden	0.00094	-5.33952	Field Data	Ground Data	deciduous woodlands	Low	2	45		0.805	27.85	309.5	0.205126	48.6857	3.37393	2.63		Jörg Brunet	Migration of vascular plants to secondary woodlands in southern Sweden
28	Epipactis helleborine	Epipactis	Orchidaceae	herbaceous	Flora	Native	southern Sweden	0.00067	-5.67812	Field Data	Ground Data	deciduous woodlands	Low	2	45		1	28.0506	204.153	NA	26.6767	1.2	0.002634		Jörg Brunet	Migration of vascular plants to secondary woodlands in southern Sweden
31	Fagus sylvatica	Fagus	Fagaceae	Woody	Flora	Native	East Asia, Europe and West Asia, and North America	0.15	-2.59228	Field Data	Ground Data	forest	High	2	45		23.9347	15.1312	NA	0.0404375	303.91	20.9	246.218		Jingyun Fang	Climatic limits for the present distribution of beech (Fagus L.) species in the world/Hewitt GM (1996) Some genetic consequences of ice ages, and their role in divergence and speciation.
32	Festuca gigantea	Festuca	Poaceae	herbaceous	Flora	Native	southern Sweden	0.00051	-5.95099	Field Data	Ground Data	deciduous woodlands	Low	2	45		1.10625	28.7333	216	0.215446	48.6857	3.37393	3.12		Jörg Brunet	Migration of vascular plants to secondary woodlands in southern Sweden
33	Ficaria verna	Ficaria	Ranunculaceae	herbaceous	Flora	Native	southern Sweden	0.00028	-6.55061	Field Data	Ground Data	deciduous woodlands	Low	2	45		0.530418	51.0981	205.622	0.319167	20	3.121	5.31035		Jörg Brunet	Migration of vascular plants to secondary woodlands in southern Sweden
34	Fraxinus excelsior	Fraxinus	Oleaceae	Woody	Flora	Native	England	0.1	-2.99775	Pollen Data	Ground Data	forest	High	10	707		19.955	12.4713	256.5	0.29	189.8	14.1807	64.4747		Birks, H.J.B	Holocene isochrone maps and patterns of tree‐spreading in the British Isles.
35	Fraxinus pensylvanica	Fraxinus	Oleaceae	Woody	Flora	Native	Canada	0.3	-1.89914	Field Data	Ground Data	hardwood forests	High	19.8	1000		16.5226	20.4985	389.143	0.29	189.8	14.1807	49.2957		Sanders, S.	The Forests of Isle Royale National Park: Can We Preserve This Pristine Wilderness in the Face of Climate Change?
36	Gleditsia triacanthos	Gleditsia	Fabaceae	Woody	Flora	Native		0.00325	-6.42426	Model	Non-ground Data	mountain forest	High	19.8	1000		14.5273	16.4594	274.486	0.231002	120	26.0443	165.886		Diana E. Marco	Comparing short and long‐distance dispersal: modelling and field case studies
37	Gagea lutea	Gagea	Liliaceae	herbaceous	Flora	Native	southern Sweden	0.00025	-6.66394	Field Data	Ground Data	deciduous woodlands	Low	2	45		0.2	23.9	103	NA	54.188	NA	4.1226		Jörg Brunet	Migration of vascular plants to secondary woodlands in southern Sweden
38	Gagea spathacea	Gagea	Liliaceae	herbaceous	Flora	Native	southern Sweden	0.00022	-6.79177	Field Data	Ground Data	deciduous woodlands	Low	2	45		0.18	23.111	103.878	NA	54.188	NA	4.1226		Jörg Brunet	Migration of vascular plants to secondary woodlands in southern Sweden
39	Galium odoratum	Galium	Rubiaceae	herbaceous	Flora	Native	southern Sweden	0.0002	-6.88708	Field Data	Ground Data	deciduous woodlands	Low	2	45		0.225	NA	243	0.191032	100	7.36215	5.35		Jörg Brunet	Migration of vascular plants to secondary woodlands in southern Sweden
40	Hedera helix	Hedera	Araliaceae	herbaceous	Flora	Native	southern Sweden	0.00072	-5.60615	Field Data	Ground Data	deciduous woodlands	Low	2	45		12.5756	11.8503	253.778	0.253426	93.25	4.24377	23.2704		Jörg Brunet	Migration of vascular plants to secondary woodlands in southern Sweden
41	Hepatica nobilis	Hepatica	Ranunculaceae	herbaceous	Flora	Native	southern Sweden	0.00019	-6.93838	Field Data	Ground Data	deciduous woodlands	Low	2	45		0.0942857	30.233	170.738	0.319167	20	3.121	3.2746		Jörg Brunet	Migration of vascular plants to secondary woodlands in southern Sweden
42	Ligustrum lucidum	Ligustrum	Oleaceae	Woody	Flora	Native		0.012	-2.79274	Model	Non-ground Data	deciduous woodland	Low	19.8	1000		25.04	6.62	273	0.29	229.167	14.1807	2808.81		Diana E. Marco	Comparing short and long‐distance dispersal: modelling and field case studies
43	Lamiastrum galeobdolon	Lamium	Lamiaceae	herbaceous	Flora	Native	southern Sweden	0.00027	-6.58698	Field Data	Ground Data	deciduous woodlands	Low	2	45		0.3875	25.35	270	0.352074	22.6	7.21	1.84		Zbigniew Dzwonko	Effect of proximity to ancient deciduous woodland on restorationof the field layer vegetation in a pine plantation
44	Lamium galeobdolon	Lamium	Lamiaceae	herbaceous	Flora	Native	southern Sweden	0.00022	-6.79177	Field Data	Ground Data	deciduous woodlands	Low	2	45		0.242612	34.6897	165.19	0.281	22.6	7.21	1.19305		Jörg Brunet	Migration of vascular plants to secondary woodlands in southern Sweden
45	Lathyrus niger	Lathyrus	Fabaceae	herbaceous	Flora	Native	southern Sweden	0.001	-5.27764	Field Data	Ground Data	deciduous woodlands	Low	2	45		0.45	30.5857	207.848	0.124333	57.69	26.0443	52.9801		Jörg Brunet	Migration of vascular plants to secondary woodlands in southern Sweden
46	Lathyrus vernus	Lathyrus	Fabaceae	herbaceous	Flora	Native	southern Sweden	0.00026	-8.94999	Field Data	Ground Data	mountain forest	High	2	45		NA	38.7359	198.806	0.124333	57.69	26.0443	14.326		Jörg Brunet	Migration of vascular plants to secondary woodlands in southern Sweden
47	Listera ovata	Neottia	Orchidaceae	herbaceous	Flora	Native	southern Sweden	0.00034	-6.35645	Field Data	Ground Data	deciduous woodlands	Low	2	45		0.14	33.4978	115.726	NA	26.6767	NA	12.4426		Jörg Brunet	Migration of vascular plants to secondary woodlands in southern Sweden
48	Luzula pilosa	Luzula	Juncaceae	herbaceous	Flora	Native	southern Sweden	0.00038	-6.24523	Field Data	Ground Data	deciduous woodland	Low	2	45		0.1875	25.1	228	0.165	NA	1.2354	1.02333		Zbigniew Dzwonko	Effect of proximity to ancient deciduous woodland on restorationof the field layer vegetation in a pine plantation
49	Maianthemum bifolium	Maianthemum	Asparagaceae	herbaceous	Flora	Native	southern Sweden	0.00033	-6.38631	Field Data	Ground Data	deciduous woodlands	Low	2	45		0.125	31.8369	237.472	NA	47.5	8.30011	10.0188		Jörg Brunet	Migration of vascular plants to secondary woodlands in southern Sweden
50	Melampyrum pratense	Melampyrum	Orobanchaceae	herbaceous	Flora	Native	Germany	0.00091	-7.69723	Field Data	Ground Data	mix oak and pine forest	High	9.4	596		0.26	26.2881	205	NA	24.72	9.6	5.46286		Thilo Heinken	Migration of an annual myrmecochore: a four year experiment with Melampyrum pratense L.
51	Melica nutans	Melica	Poaceae	herbaceous	Flora	Native	southern Sweden	0.00029	-5.66196	Field Data	Ground Data	deciduous woodland	Low	2	45		0.225	28.725	340	0.205126	48.6857	3.37393	2.178		Zbigniew Dzwonko	Effect of proximity to ancient deciduous woodland on restorationof the field layer vegetation in a pine plantation
52	Melica nutans	Melica	Poaceae	herbaceous	Flora	Native	southern Sweden	0.00042	-5.29159	Field Data	Ground Data	deciduous woodlands	Low	2	45		0.41875	39.6	441.002	0.205126	48.6857	3.37393	2.76333		Jörg Brunet	Migration of vascular plants to secondary woodlands in southern Sweden
53	Melica uniflora	Melica	Poaceae	herbaceous	Flora	Native	southern Sweden	0.00026	-6.62472	Field Data	Ground Data	deciduous woodlands	Low	2	45		0.244444	25.6833	224.5	0.253	23	3.37393	5.82333		Jörg Brunet	Migration of vascular plants to secondary woodlands in southern Sweden
54	Mercurialis perennis	Mercurialis	Euphorbiaceae	herbaceous	Flora	Native	southern Sweden	0.00036	-6.2993	Field Data	Ground Data	deciduous woodlands	Low	2	45		0.76875	33.35	251	0.205126	48.6857	9.14528	0.6985		Jörg Brunet	Migration of vascular plants to secondary woodlands in southern Sweden
55	Milium effusum	Milium	Poaceae	herbaceous	Flora	Native	southern Sweden	0.0004	-6.19394	Field Data	Ground Data	deciduous woodlands	Low	2	45		0.350515	18.2066	132.767	0.231002	70.0805	2.2915	16.525		Jörg Brunet	Migration of vascular plants to secondary woodlands in southern Sweden
56	Oxalis acetosella	Oxalis	Oxalidaceae	herbaceous	Flora	Native	southern Sweden	0.00026	-6.62472	Field Data	Ground Data	deciduous woodlands	Low	2	45		0.0925	67.7886	125.806	NA	NA	3.515	1.47333		Jörg Brunet	Migration of vascular plants to secondary woodlands in southern Sweden
57	Paris quadrifolia	Paris	Melanthiaceae	herbaceous	Flora	Native	southern Sweden	0.00033	-6.38631	Field Data	Ground Data	deciduous woodlands	Low	2	45		0.2	35	176	NA	81	NA	5.3		Jörg Brunet	Migration of vascular plants to secondary woodlands in southern Sweden
58	Pinus sylvestris	Pinus	Pinaceae	Woody	Flora	Native	England	0.08	-3.22089	Pollen Data	Ground Data	forest	High	10	707		13.1852	4.92705	345.025	NA	707	48.9125	6.8683		Birks, H.J.B	Holocene isochrone maps and patterns of tree‐spreading in the British Isles.
59	Poa nemoralis	Poa	Poaceae	herbaceous	Flora	Native	southern Sweden	0.00047	-6.03267	Field Data	Ground Data	deciduous woodlands	Low	2	45		0.5	49.9	319	0.142462	48.6857	2.2915	0.251765		Jörg Brunet	Migration of vascular plants to secondary woodlands in southern Sweden
60	Polygonatum multiflorum	Polygonatum	Asparagaceae	herbaceous	Flora	Native	southern Sweden	0.00056	-5.0381	Field Data	Ground Data	deciduous woodland	Low	2	45		0.43	43.92	149.132	NA	47.5	8.30011	26.34		Jörg Brunet	Migration of vascular plants to secondary woodlands in southern Sweden
61	Polygonatum multiflorum	Polygonatum	Asparagaceae	herbaceous	Flora	Native	southern Sweden	0.00024	-5.8854	Field Data	Ground Data	deciduous woodlands	Low	2	45		0.43	43.92	149.132	NA	47.5	8.30011	26.34		Zbigniew Dzwonko	Effect of proximity to ancient deciduous woodland on restorationof the field layer vegetation in a pine plantation
62	Polygonatum verticillatum	Polygonatum	Asparagaceae	herbaceous	Flora	Native	southern Sweden	0.00033	-6.38631	Field Data	Ground Data	deciduous woodlands	Low	2	45		0.392857	NA	150.774	NA	47.5	8.30011	29.6		Jörg Brunet	Migration of vascular plants to secondary woodlands in southern Sweden
63	Pinus ponderosa	Pinus	Pinaceae	Woody	Flora	Native		0.15	-2.59228	Pollen Data	Ground Data	temperate forest	High	19.8	1000		NA	6.63922	345.025	NA	447.333	9.158	6.8683		Davis	Quaternary history and the stability of forest communities. In: Forest Succession: Concepts and Application
64	Potentilla canadensis	Potentilla	Rosaceae	herbaceous	Flora	Native	Japan	0.0025	-6.68663	Field Data	Ground Data	temperate forest	High	9	1750		0.1	26.1965	314.98	0.252778	10.96	15.1	0.27		Takashi Masaki	Spatial and Seasonal Patterns of Seed Dissemination of Cornus Controversa in a Temperate Forest
65	Prunus serotina	Prunus	Rosaceae	Woody	Flora	Native	Canada	3	0.129729	Field Data	Ground Data	hardwood forests	High	19.8	1000		NA	18.8309	304.109	0.24	250	15.1	103.481		Sanders, S.	The Forests of Isle Royale National Park: Can We Preserve This Pristine Wilderness in the Face of Climate Change?
66	Pulmonaria obscura	Pulmonaria	Boraginaceae	herbaceous	Flora	Native	southern Sweden	0.00039	-6.21925	Field Data	Ground Data	deciduous woodlands	Low	2	45		0.201818	37.907	144.816	0.340596	1	4.13733	4.09		Jörg Brunet	Migration of vascular plants to secondary woodlands in southern Sweden
68	Quercus alba	Quercus	Fagaceae	Woody	Flora	Native	Canada	1	-0.695163	Field Data	Ground Data	hardwood forests	High	19.8	1000		17.9005	16.0005	400.106	NA	NA	20.9	2511.47		Sanders, S.	The Forests of Isle Royale National Park: Can We Preserve This Pristine Wilderness in the Face of Climate Change?
69	Quercus ellipsoidalis	Quercus	Fagaceae	Woody	Flora	Native	Canada	1	-0.695163	Field Data	Ground Data	hardwood forests	High	19.8	1000		15.7772	5.98737	400.106	NA	NA	20.9	2725.81		Sanders, S.	The Forests of Isle Royale National Park: Can We Preserve This Pristine Wilderness in the Face of Climate Change?
70	Quercus macrocarpa	Quercus	Fagaceae	Woody	Flora	Native	Canada	1	-0.695163	Field Data	Ground Data	hardwood forests	High	19.8	1000		14.0403	8.15	404.147	0.0404375	400	20.9	5859.89		Sanders, S.	The Forests of Isle Royale National Park: Can We Preserve This Pristine Wilderness in the Face of Climate Change?
71	Quercus rubra	Quercus	Fagaceae	Woody	Flora	Native	Canada	1	-0.695163	Field Data	Ground Data	hardwood forests	High	19.8	1000		19.2826	14.7844	285	NA	NA	20.9	3484.93		Sanders, S.	The Forests of Isle Royale National Park: Can We Preserve This Pristine Wilderness in the Face of Climate Change?
74	Rubus saxatilis	Rubus	Rosaceae	herbaceous	Flora	Native	southern Sweden	0.00079	-5.51337	Field Data	Ground Data	deciduous woodlands	Low	2	45		NA	24.5742	318	0.145554	301.851	15.1	10.1062		Jörg Brunet	Migration of vascular plants to secondary woodlands in southern Sweden
75	Scrophularia nodosa	Scrophularia	Scrophulariaceae	herbaceous	Flora	Native	southern Sweden	0.00058	-5.82237	Field Data	Ground Data	deciduous woodlands	Low	2	45		0.60625	26	182	0.434	246.628	7.8941	0.11		Jörg Brunet	Migration of vascular plants to secondary woodlands in southern Sweden
76	Solidago virgaurea	Solidago	Asteraceae	herbaceous	Flora	Native	southern Sweden	0.00034	-6.35645	Field Data	Ground Data	deciduous woodland	Low	2	45		0.5625	22.9012	227	0.234333	31.5787	1.8187	0.46		Zbigniew Dzwonko	Effect of proximity to ancient deciduous woodland on restorationof the field layer vegetation in a pine plantation
77	Stachys sylvatica	Stachys	Lamiaceae	herbaceous	Flora	Native	southern Sweden	0.0003	-6.48162	Field Data	Ground Data	deciduous woodlands	Low	2	45		0.325	44.919	146.554	0.183389	80.1733	7.21	0.251667		Jörg Brunet	Migration of vascular plants to secondary woodlands in southern Sweden
78	Stellaria holostea	Stellaria	Caryophyllaceae	herbaceous	Flora	Native	southern Sweden	0.00046	-6.05417	Field Data	Ground Data	deciduous woodlands	Low	2	45		0.283333	30.9817	177.5	0.183389	80.1733	1.721	2.92		Jörg Brunet	Migration of vascular plants to secondary woodlands in southern Sweden
79	Stellaria nemorum	Stellaria	Caryophyllaceae	herbaceous	Flora	Native	southern Sweden	0.00012	-7.39791	Field Data	Ground Data	deciduous woodlands	Low	2	45		0.325	44.919	146.554	0.183389	80.1733	1.10157	0.251667		Jörg Brunet	Migration of vascular plants to secondary woodlands in southern Sweden
83	Ulmus americana	Ulmus	Ulmaceae	Woody	Flora	Native	Canada	0.4	-1.61145	Field Data	Ground Data	hardwood forests	High	19.8	1000		14.0835	14.2081	235.364	NA	300	7.31387	4.83539		Sanders, S.	The Forests of Isle Royale National Park: Can We Preserve This Pristine Wilderness in the Face of Climate Change?
84	Veronica montana	Veronica	Plantaginaceae	herbaceous	Flora	Native	southern Sweden	0.00021	-6.83829	Field Data	Ground Data	deciduous woodlands	Low	2	45		0.247222	36.8353	272	0.306	9.78167	4.5186	0.38		Jörg Brunet	Migration of vascular plants to secondary woodlands in southern Sweden
85	Viola mirabilis	Viola	Violaceae	herbaceous	Flora	Native	southern Sweden	0.00053	-5.91252	Field Data	Ground Data	deciduous woodlands	Low	2	45		0.2	42.7841	167.435	0.1265	75.015	4.6	2.6		Jörg Brunet	Migration of vascular plants to secondary woodlands in southern Sweden
86	Viola reichenbachiana	Viola	Violaceae	herbaceous	Flora	Native	southern Sweden	0.00024	-6.70476	Field Data	Ground Data	deciduous woodland	Low	2	45		0.12	29.674	219.578	0.1265	75.015	4.6	1.47513		Zbigniew Dzwonko	Effect of proximity to ancient deciduous woodland on restorationof the field layer vegetation in a pine plantation
87	Viola riviniana	Viola	Violaceae	herbaceous	Flora	Native	southern Sweden	0.00044	-6.09863	Field Data	Ground Data	deciduous woodlands	Low	2	45		0.155	24.7667	296	0.1265	75.015	4.6	1.185		Jörg Brunet	Migration of vascular plants to secondary woodlands in southern Sweden

## Sheet: Referencelist
Andrew, M. E., and S. L. Ustin. 2010. The effects of temporally variable dispersal and landscape structure on invasive species spread. Ecological Applications 20:593-608.
Arroyo, M., C. Marticorena, O. Matthei, and L. Cavieres. 2000. Plant invasions in Chile: present patterns and future predictions. Invasive species in a changing world:385-421.
Barina, Z., M. Shevera, C. Sîrbu, and G. Pinke. 2013. Current distribution and spreading of Euphorbia davidii (E. dentata agg.) in Europe. Central European Journal of Biology 8:87-95.
Batianoff, G., and A. Franks. 1997. Invasion of sandy beachfronts by ornamental plant species in Queensland. Plant Protection Quarterly 12:180-186.
Buell, A. C., A. J. Pickart, and J. D. Stuart. 1995. Introduction history and invasion patterns of Ammophila arenaria on the north coast of California. Conservation Biology 9:1587-1593.
Catling, P., G. Mitrow, E. Haber, U. Posluszny, and W. Charlton. 2003. The biology of Canadian weeds. 124. Hydrocharis morsus-ranae L. Canadian Journal of Plant Science 83:1001-1016.
Davis, M. B. 1981. Quaternary history and the stability of forest communities. Forest succession: concepts and application:132-153.
Delisle, F., C. Lavoie, M. Jean, and D. Lachance. 2003. Reconstructing the spread of invasive plants: taking into account biases associated with herbarium specimens. Journal of Biogeography 30:1033-1042.
Dzwonko, Z. 2001. Effect of proximity to ancient deciduous woodland on restoration of the field layer vegetation in a pine plantation. Ecography 24:198-204.
Fang, J., and M. J. Lechowicz. 2006. Climatic limits for the present distribution of beech (Fagus L.) species in the world. Journal of Biogeography 33:1804-1819.
Follak, S., U. Aldrian, D. Moser, and F. Essl. 2015. Reconstructing the invasion of Cyperus esculentus in Central Europe. Weed Research 55:289-297.
Foxcroft, L. C., M. Rouget, D. M. Richardson, and S. Mac Fadyen. 2004. Reconstructing 50 years of Opuntia stricta invasion in the Kruger National Park, South Africa: environmental determinants and propagule pressure. Diversity and Distributions 10:427-437.
Fuller, R., and L. Boorman. 1977. The spread and development of Rhododendron ponticum L. on dunes at Winterton, Norfolk, in comparison with invasion by Hippophaë rhamnoides L. at Saltfleetby, Lincolnshire. Biological Conservation 12:83-94.
Gardner, G., C. Evans, J. Lucas, and M. Twery. 2005. Population and large-scale dispersal dynamics in the beech scale insect Cryptococcus fagisuga. Pages 121-123 in Beech Bark Disease: Proceedings of the Beech Bark Disease Symposium. June 16–18, 2004. Gen. Tech. Rep. NE-331. US Department of Agriculture ….
Harris, J., and A. Gill. 1997. History of the introduction and spread of St. John's wort (Hypericum perforatum L.) in Australia. Plant Protection Quarterly 12:52-56.
Heinken, T. 2004. Migration of an annual myrmecochore: a four year experiment with Melampyrum pratense L. Plant Ecology 170:55-72.
Higgins, S. I., D. M. Richardson, and R. M. Cowling. 2001. Validation of a spatial simulation model of a spreading alien plant population. Journal of Applied Ecology 38:571-584.
Lee, W. G., and T. R. Partridge. 1983. Rates of spread of Spartina anglica and sediment accretion in the New River Estuary, Invercargill, New Zealand. New Zealand journal of botany 21:231-236.
Lonsdale, W. 1993. Rates of spread of an invading species--Mimosa pigra in northern Australia. Journal of Ecology:513-521.
Mack, R. N. 1981. Invasion of Bromus tectorum L. into western North America: an ecological chronicle. Agro-ecosystems 7:145-165.
Marco, D. E., M. A. Montemurro, and S. A. Cannas. 2011. Comparing short and long‐distance dispersal: modelling and field case studies. Ecography 34:671-682.
Masaki, T., Y. Kominami, and T. Nakashizuka. 1994. Spatial and seasonal patterns of seed dissemination of Cornus controversa in a temperate forest. Ecology 75:1903-1910.
Mensing, S., and R. Byrne. 1998. Pre‐mission invasion of Erodium cicutarium in California. Journal of Biogeography 25:757-762.
Müllerová, J., P. Pyšek, V. Jarošík, and J. Pergl. 2005. Aerial photographs as a tool for assessing the regional dynamics of the invasive plant species Heracleum mantegazzianum. Journal of Applied Ecology 42:1042-1053.
Munoz-Vallés, S., J. B. Gallego-Fernández, C. Dellafiore, and J. Cambrollé. 2013. Long-term spatio-temporal expansion of the native-invasive Retama monosperma on coastal dunes: Importance of land-use and natural dispersal vectors. Flora-Morphology, Distribution, Functional Ecology of Plants 208:259-267.
Page, N. A., R. E. Wall, S. J. Darbyshire, and G. A. Mulligan. 2006. The biology of invasive alien plants in Canada. 4. Heracleum mantegazzianum Sommier & Levier. Canadian Journal of Plant Science 86:569-589.
Pergl, J., J. Müllerová, I. Perglová, T. Herben, and P. Pyšek. 2011. The role of long‐distance seed dispersal in the local population dynamics of an invasive plant species. Diversity and Distributions 17:725-738.
Perrins, J., A. Fitter, and M. Williamson. 1993. Population biology and rates of invasion of three introduced Impatiens species in the British Isles. Journal of Biogeography:33-44.
PyšEK, P., and P. E. Hulme. 2005. Spatio-temporal dynamics of plant invasions: linking pattern to process. Ecoscience 12:302-315.
Rouget, M., D. M. Richardson, S. J. Milton, and D. Polakow. 2001. Predicting invasion dynamics of four alien Pinus species in a highly fragmented semi-arid shrubland in South Africa. Plant Ecology 152:79-92.
Sanders, S., and J. Grochowski. 2013. The forests of Isle Royale National Park: can we preserve this pristine wilderness in the face of climate change? Natural areas journal 33:66-77.
Schepker, H., and I. Kowarik. 1998. Invasive North American blueberry hybrids (Vaccinium corymbosum× angustifolium) in northern Germany. Plant Invasions: Ecological Mechanisms and Human Responses:253-260.
Seburanga, J., B. Kaplin, E. Bizuru, and E. Mwavu. 2013. The folk biology of South American-native shrub, Mimosa pigra L.[Leguminosae] and its invasive success in Rwanda. Int J Biodivers Conserv 5:486-497.
Seppä, H., T. Alenius, R. H. Bradshaw, T. Giesecke, M. Heikkilä, and P. Muukkonen. 2009. Invasion of Norway spruce (Picea abies) and the rise of the boreal ecosystem in Fennoscandia. Journal of Ecology 97:629-640.
Storch, V. 2018. „Biologische Invasionen “-Neophyten, Neozoen, Krankheitserreger. Heidelberger Jahrbücher Online 3:99-118.
Usher, M. B. 1986. Invasibility and wildlife conservation: invasive species on nature reserves. Philosophical Transactions of the Royal Society of London. B, Biological Sciences 314:695-710.
Williamson, M., C. Preston, and M. Telfer. 2003. On the rates of spread of alien plants in Britain. Backhuys Publishers.
Williamson, M., P. Pyšek, V. Jarošík, and K. Prach. 2005. On the rates and patterns of spread of alien plants in the Czech Republic, Britain, and Ireland. Ecoscience 12:424-433.
Zhang, R., E. Jongejans, and K. Shea. 2011. Warming increases the spread of an invasive thistle. Plos One 6:e21725.
